# Supplementary material for: Metabolic Dysfunction-Associated Steatotic Liver Disease Is Accompanied by Increased Activities of Superoxide Dismutase, Catalase, and Carbonyl Reductase 1 and Levels of miR-200b-3p in Mouse Models
Source: Antioxidants (Basel). 2024 Nov 9;13(11):1371. doi: 10.3390/antiox13111371 (PMC11591148; doi:10.3390/antiox13111371)
Supplement: Supplementary file 1 [file antioxidants-13-01371-s001.zip]

Archive with 1 entries (1 files):
- antioxidants-3256914-supplementary.pdf
